# Supplementary material for: Critical Competences for the Management of Post-Operative Course in Patients with Digestive Tract Cancer: The Contribution of MADIT Methodology for a Nine-Month Longitudinal Study
Source: Behav Sci (Basel). 2022 Apr 9;12(4):101. doi: 10.3390/bs12040101 (PMC9029589; doi:10.3390/bs12040101)
Supplement: Supplementary file 1 [file behavsci-12-00101-s001.zip]

Archive with 2 entries (2 files):
- Table S1_def.pdf
- Table S2_def.pdf
